# Supplementary material for: C/EBPβ isoform-specific regulation of migration and invasion in triple-negative breast cancer cells
Source: NPJ Breast Cancer. 2022 Jan 18;8:11. doi: 10.1038/s41523-021-00372-z (PMC8766495; doi:10.1038/s41523-021-00372-z)
Supplement: Supplementary file 3 — Supplementary Data 1 [file 41523_2021_372_MOESM3_ESM.xlsx]

## Sheet: 20181002_Results_with_gene_name
	Gene_Name	baseMean	log2FoldChange	lfcSE	stat	pvalue	padj
ENSG00000182901	RGS7	26.8006	-8.15806	1.23969	-6.58073	4.68e-11	1.83e-08
ENSG00000064042	LIMCH1	79.0833	-7.85402	1.04969	-7.48225	7.31e-14	5.24e-11
ENSG00000153898	MCOLN2	20.7197	-7.78622	1.25787	-6.19002	6.02e-10	1.7e-07
ENSG00000094796	KRT31	12.6088	-7.06994	1.30572	-5.4146	6.14e-08	1.07e-05
ENSG00000116962	NID1	44.0124	-7.00992	1.06643	-6.57327	4.92e-11	1.84e-08
ENSG00000127530	OR7C1	10.6341	-6.82495	1.32653	-5.14498	2.68e-07	3.78e-05
ENSG00000172716	SLFN11	19.5847	-6.72968	1.26007	-5.3407	9.26e-08	1.53e-05
ENSG00000176788	BASP1	9.86288	-6.71557	1.3413	-5.00676	5.54e-07	7.12e-05
ENSG00000011201	ANOS1	7.78048	-6.37303	1.43658	-4.43626	9.15e-06	0.000821294
ENSG00000226919	AL365184.1	141.167	-6.29166	1.70338	-3.69363	0.000221077	0.0110072
ENSG00000170745	KCNS3	6.95266	-6.21109	1.39327	-4.45793	8.28e-06	0.000746407
ENSG00000283973	AC099795.1	13.221	-6.1595	1.29686	-4.74954	2.04e-06	0.000234145
ENSG00000197587	DMBX1	6.30109	-6.0693	1.41317	-4.29482	1.75e-05	0.00144749
ENSG00000172260	NEGR1	6.13194	-6.03034	1.42609	-4.22858	2.35e-05	0.00185838
ENSG00000132164	SLC6A11	5.53506	-5.88067	1.46358	-4.018	5.87e-05	0.00371745
ENSG00000153993	SEMA3D	4.70757	-5.64762	1.49224	-3.78465	0.000153928	0.008188
ENSG00000102098	SCML2	4.19045	-5.48136	1.52454	-3.59542	0.000323874	0.0147213
ENSG00000172915	NBEA	4.16109	-5.47264	1.56005	-3.508	0.00045149	0.0191101
ENSG00000183317	EPHA10	8.04986	-5.43265	1.36223	-3.98806	6.66e-05	0.00417306
ENSG00000254166	CASC19	29.3973	-5.39953	0.811631	-6.65268	2.88e-11	1.18e-08
ENSG00000179428	AC073072.1	3.57631	-5.2508	1.58435	-3.31417	0.000919141	0.0333348
ENSG00000041982	TNC	661.45	-5.22163	0.712221	-7.33147	2.28e-13	1.45e-10
ENSG00000111452	ADGRD1	3.23254	-5.1063	1.60962	-3.17236	0.00151206	0.0486266
ENSG00000169855	ROBO1	6.1658	-5.032	1.41006	-3.56865	0.000358827	0.0160559
ENSG00000223963	THAP12P8	22.7915	-5.02997	0.840769	-5.98258	2.2e-09	5.41e-07
ENSG00000211448	DIO2	103.768	-4.6124	0.362247	-12.7328	3.89e-37	3.35e-33
ENSG00000169213	RAB3B	25.0574	-4.55423	0.714186	-6.37681	1.81e-10	5.77e-08
ENSG00000143631	FLG	10.4912	-4.31416	1.06167	-4.06357	4.83e-05	0.00315359
ENSG00000178773	CPNE7	14.0976	-4.3082	0.882105	-4.884	1.04e-06	0.000126584
ENSG00000134762	DSC3	224.316	-3.92837	0.672738	-5.83938	5.24e-09	1.1e-06
ENSG00000143341	HMCN1	203.501	-3.68669	0.308853	-11.9367	7.62e-33	4.37e-29
ENSG00000009694	TENM1	11.179	-3.61219	0.85096	-4.24484	2.19e-05	0.00173659
ENSG00000183778	B3GALT5	15.9219	-3.09469	0.736146	-4.20391	2.62e-05	0.00201895
ENSG00000132965	ALOX5AP	11.4309	-2.85861	0.777959	-3.67449	0.000238321	0.0116305
ENSG00000184838	PRR16	15.5054	-2.76772	0.716574	-3.86243	0.000112265	0.00634096
ENSG00000276980	AC008760.2	29.7098	-2.68941	0.527576	-5.09767	3.44e-07	4.74e-05
ENSG00000171345	KRT19	49.0347	-2.6591	0.391319	-6.79523	1.08e-11	5.17e-09
ENSG00000232480	TGFB2-AS1	40.3343	-2.48562	0.401917	-6.18441	6.23e-10	1.73e-07
ENSG00000260910	LINC00565	35.3789	-2.29665	0.502608	-4.56946	4.89e-06	0.00047795
ENSG00000150556	LYPD6B	113.197	-2.27077	0.369876	-6.13929	8.29e-10	2.23e-07
ENSG00000092969	TGFB2	691.53	-2.21862	0.19225	-11.5403	8.27e-31	2.37e-27
ENSG00000246985	SOCS2-AS1	13.6346	-2.20993	0.673133	-3.28305	0.00102689	0.0363998
ENSG00000204542	C6orf15	62.8333	-2.12399	0.356347	-5.96045	2.52e-09	5.86e-07
ENSG00000122641	INHBA	2604.39	-2.12107	0.21234	-9.98903	1.7e-23	3.67e-20
ENSG00000186081	KRT5	567.539	-2.07206	0.599539	-3.45609	0.000548074	0.0223736
ENSG00000120833	SOCS2	104.987	-2.00848	0.263093	-7.63411	2.27e-14	1.78e-11
ENSG00000241544	LINC02029	69.0372	-2.00776	0.285835	-7.02418	2.15e-12	1.16e-09
ENSG00000179776	CDH5	34.0797	-1.99669	0.420136	-4.75249	2.01e-06	0.000232304
ENSG00000153721	CNKSR3	39.909	-1.98358	0.422284	-4.69726	2.64e-06	0.000290215
ENSG00000062582	MRPS24	39.9003	-1.89599	0.378304	-5.01181	5.39e-07	7.01e-05
ENSG00000249378	LINC01060	30.3845	-1.87116	0.455255	-4.11014	3.95e-05	0.00273575
ENSG00000158125	XDH	21.0468	-1.85401	0.561022	-3.3047	0.000950789	0.0342502
ENSG00000137801	THBS1	12356.4	-1.83141	0.524059	-3.49466	0.000474664	0.0198955
ENSG00000147408	CSGALNACT1	313.89	-1.80834	0.279971	-6.45904	1.05e-10	3.49e-08
ENSG00000168306	ACOX2	16.0667	-1.79194	0.563494	-3.18006	0.00147245	0.0476455
ENSG00000247317	LY6E-DT	20.4383	-1.78679	0.527106	-3.3898	0.000699427	0.0270765
ENSG00000046774	MAGEC2	52.6603	-1.77802	0.412298	-4.31246	1.61e-05	0.00134363
ENSG00000170989	S1PR1	88.1606	-1.76524	0.44965	-3.92581	8.64e-05	0.00513478
ENSG00000133401	PDZD2	92.8582	-1.61691	0.272643	-5.9305	3.02e-09	6.91e-07
ENSG00000166250	CLMP	39.5028	-1.56309	0.381995	-4.09192	4.28e-05	0.00288498
ENSG00000164379	FOXQ1	333.655	-1.55342	0.229175	-6.77833	1.22e-11	5.51e-09
ENSG00000188488	SERPINA5	73.7921	-1.52706	0.29027	-5.26082	1.43e-07	2.27e-05
ENSG00000163485	ADORA1	114.493	-1.49753	0.272807	-5.48933	4.03e-08	7.47e-06
ENSG00000182782	HCAR2	49.6415	-1.46231	0.456687	-3.20199	0.00136482	0.0451281
ENSG00000078401	EDN1	466.226	-1.38912	0.285723	-4.86177	1.16e-06	0.000140154
ENSG00000087494	PTHLH	54.1824	-1.38168	0.397866	-3.47274	0.000515178	0.0212796
ENSG00000085662	AKR1B1	3733.84	-1.38089	0.108001	-12.7859	1.96e-37	3.35e-33
ENSG00000172137	CALB2	274.13	-1.35557	0.171281	-7.91428	2.49e-15	2.14e-12
ENSG00000138311	ZNF365	49.3876	-1.34724	0.419529	-3.21131	0.00132133	0.0443685
ENSG00000160932	LY6E	5011.73	-1.29933	0.186014	-6.98512	2.85e-12	1.49e-09
ENSG00000124191	TOX2	437.529	-1.29667	0.142857	-9.07673	1.12e-19	1.75e-16
ENSG00000148680	HTR7	48.851	-1.28766	0.331172	-3.88818	0.000101	0.00583871
ENSG00000126583	PRKCG	97.3412	-1.25805	0.306619	-4.10298	4.08e-05	0.00281046
ENSG00000129116	PALLD	2792.21	-1.21934	0.235852	-5.16994	2.34e-07	3.39e-05
ENSG00000070404	FSTL3	211.916	-1.2051	0.225446	-5.3454	9.02e-08	1.51e-05
ENSG00000121895	TMEM156	465.94	-1.18818	0.282232	-4.20993	2.55e-05	0.00200026
ENSG00000120875	DUSP4	1512.43	-1.16813	0.165573	-7.05509	1.72e-12	9.59e-10
ENSG00000083720	OXCT1	434.52	-1.16651	0.222735	-5.23718	1.63e-07	2.46e-05
ENSG00000060982	BCAT1	2558.59	-1.13397	0.106783	-10.6194	2.42e-26	5.96e-23
ENSG00000115414	FN1	5718.3	-1.13323	0.242252	-4.6779	2.9e-06	0.000308198
ENSG00000143816	WNT9A	52.0755	-1.13043	0.308308	-3.66655	0.000245845	0.0118632
ENSG00000183691	NOG	310.772	-1.10086	0.319775	-3.44262	0.000576117	0.0232976
ENSG00000177706	FAM20C	2051.91	-1.08734	0.17547	-6.19671	5.77e-10	1.66e-07
ENSG00000118849	RARRES1	361.076	-1.07676	0.245981	-4.37742	1.2e-05	0.0010537
ENSG00000088836	SLC4A11	1105.32	-1.0685	0.202229	-5.28364	1.27e-07	2.04e-05
ENSG00000137393	RNF144B	83.766	-1.05019	0.304184	-3.45248	0.000555464	0.0226217
ENSG00000144681	STAC	116.18	-1.03836	0.2426	-4.28015	1.87e-05	0.00151056
ENSG00000112096	SOD2	754.227	-1.02826	0.169356	-6.07163	1.27e-09	3.31e-07
ENSG00000106003	LFNG	254.765	-1.02197	0.172679	-5.91836	3.25e-09	7.27e-07
ENSG00000125266	EFNB2	1356.53	-1.00543	0.207775	-4.83901	1.3e-06	0.000155027
ENSG00000186480	INSIG1	2007.34	-0.975916	0.156346	-6.24202	4.32e-10	1.28e-07
ENSG00000167191	GPRC5B	360.959	-0.954715	0.222346	-4.29384	1.76e-05	0.00144749
ENSG00000087510	TFAP2C	515.795	-0.948381	0.1988	-4.77054	1.84e-06	0.000213866
ENSG00000137460	FHDC1	669.894	-0.913811	0.155504	-5.87646	4.19e-09	9.03e-07
ENSG00000123095	BHLHE41	399.127	-0.91373	0.217659	-4.19799	2.69e-05	0.00205274
ENSG00000165959	CLMN	181.489	-0.911621	0.184786	-4.93339	8.08e-07	0.00010016
ENSG00000171522	PTGER4	171.368	-0.900038	0.266736	-3.37427	0.000740128	0.0282201
ENSG00000143382	ADAMTSL4	383.039	-0.885033	0.206656	-4.28264	1.85e-05	0.00150077
ENSG00000280890	ELDR	98.183	-0.878837	0.2468	-3.56092	0.000369556	0.0163294
ENSG00000196083	IL1RAP	308.21	-0.875199	0.219987	-3.97841	6.94e-05	0.00431471
ENSG00000108846	ABCC3	1552	-0.837825	0.215675	-3.88467	0.000102471	0.0059039
ENSG00000154639	CXADR	516.157	-0.830518	0.19708	-4.21412	2.51e-05	0.00197248
ENSG00000122729	ACO1	1048.56	-0.828537	0.128063	-6.46975	9.82e-11	3.32e-08
ENSG00000101443	WFDC2	1949.59	-0.820612	0.159101	-5.15779	2.5e-07	3.56e-05
ENSG00000168209	DDIT4	379.271	-0.779896	0.220355	-3.53927	0.000401241	0.0173238
ENSG00000124766	SOX4	370.305	-0.775991	0.165571	-4.68675	2.78e-06	0.000300739
ENSG00000130635	COL5A1	1005.9	-0.763952	0.223942	-3.41138	0.000646347	0.0255381
ENSG00000109654	TRIM2	531.053	-0.762775	0.146941	-5.19103	2.09e-07	3.05e-05
ENSG00000157214	STEAP2	129.549	-0.751554	0.231663	-3.24418	0.00117791	0.040774
ENSG00000284753	EEF1AKMT4	191.43	-0.721528	0.210362	-3.42994	0.000603719	0.0241868
ENSG00000230937	MIR205HG	938.019	-0.719156	0.160017	-4.49425	6.98e-06	0.000639739
ENSG00000155265	GOLGA7B	832.984	-0.709055	0.184174	-3.84993	0.000118152	0.00661246
ENSG00000156299	TIAM1	151.67	-0.706535	0.206285	-3.42504	0.000614712	0.0244728
ENSG00000276256	AC011043.1	815.173	-0.7053	0.171451	-4.1137	3.89e-05	0.00270466
ENSG00000163430	FSTL1	2205.08	-0.704571	0.187352	-3.76067	0.000169456	0.00887302
ENSG00000182010	RTKN2	407.706	-0.703016	0.205462	-3.42163	0.00062246	0.0247076
ENSG00000092964	DPYSL2	628.741	-0.69548	0.154278	-4.50796	6.55e-06	0.000606231
ENSG00000169047	IRS1	399.838	-0.689123	0.211848	-3.25291	0.00114228	0.0397537
ENSG00000111817	DSE	1779.17	-0.688538	0.19193	-3.58744	0.000333942	0.015139
ENSG00000166823	MESP1	162.156	-0.687008	0.206757	-3.32278	0.000891239	0.0325283
ENSG00000203668	CHML	1100.38	-0.686709	0.111782	-6.14329	8.08e-10	2.21e-07
ENSG00000198910	L1CAM	7977.66	-0.685109	0.192401	-3.56083	0.00036968	0.0163294
ENSG00000124813	RUNX2	288.433	-0.68456	0.158557	-4.31743	1.58e-05	0.00132008
ENSG00000109790	KLHL5	1271.28	-0.668805	0.144986	-4.61291	3.97e-06	0.00040476
ENSG00000182022	CHST15	469.209	-0.664209	0.160639	-4.13479	3.55e-05	0.00259335
ENSG00000071242	RPS6KA2	576.85	-0.650573	0.133053	-4.88957	1.01e-06	0.000124351
ENSG00000101255	TRIB3	2992.12	-0.647896	0.167278	-3.87316	0.000107431	0.00614858
ENSG00000117407	ARTN	288.174	-0.642509	0.196395	-3.27152	0.00106971	0.0375313
ENSG00000146648	EGFR	252253	-0.636954	0.198108	-3.21518	0.00130361	0.0438618
ENSG00000227036	LINC00511	310.661	-0.632089	0.154491	-4.09143	4.29e-05	0.00288498
ENSG00000039560	RAI14	733.598	-0.631144	0.155676	-4.05422	5.03e-05	0.00324545
ENSG00000169740	ZNF32	175.363	-0.628357	0.19655	-3.19693	0.00138901	0.0456641
ENSG00000124225	PMEPA1	6820.6	-0.626572	0.176319	-3.55362	0.000379963	0.0166898
ENSG00000136010	ALDH1L2	813.641	-0.614414	0.147422	-4.16774	3.08e-05	0.00228436
ENSG00000146555	SDK1	491.954	-0.610833	0.141217	-4.32548	1.52e-05	0.0012853
ENSG00000106537	TSPAN13	564.364	-0.603713	0.158113	-3.81823	0.000134413	0.00735088
ENSG00000082497	SERTAD4	380.235	-0.598427	0.15954	-3.75095	0.000176166	0.00911353
ENSG00000116016	EPAS1	2522.58	-0.597494	0.147433	-4.05264	5.06e-05	0.00324719
ENSG00000133816	MICAL2	2135.36	-0.583267	0.14275	-4.08594	4.39e-05	0.00293116
ENSG00000138678	GPAT3	1189.89	-0.582897	0.144694	-4.02847	5.61e-05	0.00358202
ENSG00000134897	BIVM	198.688	-0.575093	0.172208	-3.33953	0.000839201	0.0308909
ENSG00000130193	THEM6	1190.45	-0.574078	0.149675	-3.83551	0.000125305	0.00691867
ENSG00000132434	LANCL2	12697.8	-0.570784	0.130415	-4.37669	1.2e-05	0.0010537
ENSG00000102178	UBL4A	2278.05	-0.570583	0.144643	-3.94477	7.99e-05	0.0048452
ENSG00000075461	CACNG4	276.812	-0.562373	0.168735	-3.33288	0.000859534	0.0314378
ENSG00000111424	VDR	1212.64	-0.560665	0.145636	-3.84978	0.000118224	0.00661246
ENSG00000067064	IDI1	972.897	-0.548598	0.118611	-4.62519	3.74e-06	0.000386066
ENSG00000180448	ARHGAP45	447.885	-0.547152	0.148378	-3.68754	0.000226432	0.011209
ENSG00000196924	FLNA	72247.2	-0.545582	0.135729	-4.01965	5.83e-05	0.00370501
ENSG00000262919	CCNQ	887.049	-0.545053	0.13224	-4.12169	3.76e-05	0.00267827
ENSG00000060642	PIGV	398.827	-0.537901	0.160698	-3.34727	0.000816118	0.0303002
ENSG00000169242	EFNA1	598.673	-0.536946	0.149276	-3.59701	0.000321898	0.0146702
ENSG00000043039	BARX2	762.317	-0.534019	0.155711	-3.42954	0.000604602	0.0241868
ENSG00000145604	SKP2	1152.98	-0.533636	0.116643	-4.57496	4.76e-06	0.000471576
ENSG00000181588	MEX3D	1098.32	-0.531977	0.138328	-3.84577	0.000120177	0.00669994
ENSG00000205213	LGR4	2076.35	-0.530819	0.127492	-4.16356	3.13e-05	0.00230541
ENSG00000112977	DAP	3560.12	-0.529201	0.128105	-4.13099	3.61e-05	0.00261453
ENSG00000156011	PSD3	368.852	-0.524224	0.161874	-3.23847	0.00120172	0.041404
ENSG00000178585	CTNNBIP1	475.917	-0.513485	0.139425	-3.68287	0.000230623	0.0113513
ENSG00000154380	ENAH	3180.53	-0.500706	0.121693	-4.11449	3.88e-05	0.00270466
ENSG00000168268	NT5DC2	3059.4	-0.498166	0.139074	-3.58202	0.000340948	0.0153356
ENSG00000110063	DCPS	565.313	-0.495621	0.129961	-3.81362	0.000136948	0.00746584
ENSG00000138772	ANXA3	3825.17	-0.495019	0.137028	-3.61255	0.000303201	0.0140987
ENSG00000073712	FERMT2	569.682	-0.49344	0.131262	-3.75919	0.000170465	0.0088988
ENSG00000064666	CNN2	2555.34	-0.493166	0.113864	-4.3312	1.48e-05	0.00125852
ENSG00000128641	MYO1B	3148.84	-0.493031	0.130396	-3.78102	0.000156184	0.00827873
ENSG00000148484	RSU1	1374.05	-0.49069	0.114353	-4.291	1.78e-05	0.00145219
ENSG00000089057	SLC23A2	2011.44	-0.486547	0.145451	-3.34509	0.000822556	0.0304735
ENSG00000069869	NEDD4	1900.9	-0.485445	0.100128	-4.84826	1.25e-06	0.000149002
ENSG00000148926	ADM	853.855	-0.482169	0.149916	-3.21625	0.00129875	0.043784
ENSG00000173391	OLR1	2280.48	-0.479231	0.124381	-3.85293	0.000116713	0.00657066
ENSG00000159259	CHAF1B	1146.97	-0.477384	0.140663	-3.39382	0.000689257	0.0268032
ENSG00000112715	VEGFA	3053.95	-0.472465	0.116105	-4.06928	4.72e-05	0.00310072
ENSG00000146242	TPBG	1212.26	-0.469868	0.148339	-3.16754	0.00153735	0.0491353
ENSG00000102804	TSC22D1	1059.66	-0.464963	0.1437	-3.23564	0.00121369	0.0417329
ENSG00000183018	SPNS2	692.145	-0.464116	0.143522	-3.23377	0.00122167	0.0418405
ENSG00000159147	DONSON	709.723	-0.460148	0.127784	-3.60099	0.000317007	0.0145242
ENSG00000142188	TMEM50B	799.2	-0.45841	0.130921	-3.50142	0.000462788	0.0194925
ENSG00000179241	LDLRAD3	721.996	-0.450623	0.134333	-3.35451	0.000795043	0.0297744
ENSG00000117519	CNN3	3068	-0.436505	0.133638	-3.26632	0.00108954	0.0380719
ENSG00000100065	CARD10	1364.03	-0.433553	0.10971	-3.9518	7.76e-05	0.00472168
ENSG00000104886	PLEKHJ1	1305.66	-0.431614	0.135031	-3.1964	0.00139155	0.0456641
ENSG00000129422	MTUS1	744.989	-0.42873	0.126468	-3.39003	0.000698856	0.0270765
ENSG00000120437	ACAT2	633.824	-0.426175	0.132763	-3.21003	0.00132722	0.0443685
ENSG00000198860	TSEN15	1144.3	-0.425369	0.11574	-3.67522	0.000237646	0.0116305
ENSG00000160917	CPSF4	650.364	-0.425224	0.126007	-3.3746	0.000739239	0.0282201
ENSG00000152818	UTRN	651.243	-0.422259	0.13157	-3.2094	0.00133014	0.0443685
ENSG00000184216	IRAK1	14169.7	-0.420328	0.112572	-3.73385	0.000188571	0.00966821
ENSG00000166444	ST5	1415.69	-0.41873	0.123891	-3.37984	0.00072528	0.0278893
ENSG00000170921	TANC2	952.549	-0.414964	0.127014	-3.26708	0.00108662	0.0380472
ENSG00000181192	DHTKD1	1103.23	-0.41041	0.117149	-3.50332	0.000459492	0.0194012
ENSG00000105185	PDCD5	1549.39	-0.404536	0.118976	-3.40014	0.000673506	0.0264293
ENSG00000159840	ZYX	3484.11	-0.378884	0.109323	-3.46573	0.000528799	0.0216896
ENSG00000172115	CYCS	1917.67	-0.378802	0.113152	-3.34772	0.000814779	0.0303002
ENSG00000075624	ACTB	125762	-0.369433	0.107728	-3.42931	0.000605127	0.0241868
ENSG00000130560	UBAC1	1015.39	-0.36657	0.114715	-3.19548	0.001396	0.0457203
ENSG00000173457	PPP1R14B	5025.23	-0.317128	0.0936015	-3.38807	0.000703866	0.0271872
ENSG00000115760	BIRC6	1609.46	0.358154	0.106101	3.37558	0.000736592	0.0282201
ENSG00000038382	TRIO	5115.08	0.370843	0.0969821	3.82383	0.000131394	0.00720867
ENSG00000135631	RAB11FIP5	1191.77	0.385343	0.117491	3.27978	0.00103889	0.0367495
ENSG00000148634	HERC4	2108.47	0.398844	0.106016	3.76212	0.000168477	0.00884862
ENSG00000173801	JUP	5012.9	0.403773	0.113384	3.5611	0.000369304	0.0163294
ENSG00000187531	SIRT7	1311.28	0.405096	0.126547	3.20114	0.00136886	0.045175
ENSG00000168610	STAT3	2611.04	0.408648	0.124753	3.27566	0.00105414	0.0372124
ENSG00000138119	MYOF	11050.7	0.411647	0.129545	3.17763	0.00148483	0.0479012
ENSG00000115548	KDM3A	720.812	0.415143	0.123226	3.36896	0.000754511	0.0285669
ENSG00000078269	SYNJ2	1314.06	0.422416	0.132846	3.17973	0.00147414	0.0476455
ENSG00000008294	SPAG9	2104	0.425244	0.103897	4.09292	4.26e-05	0.00288498
ENSG00000075340	ADD2	945.324	0.426402	0.129039	3.30445	0.000951625	0.0342502
ENSG00000161533	ACOX1	727.034	0.427438	0.132764	3.21953	0.001284	0.0435424
ENSG00000204264	PSMB8	598.701	0.429794	0.128159	3.3536	0.000797668	0.0298078
ENSG00000077150	NFKB2	3342.08	0.429975	0.12099	3.55379	0.000379721	0.0166898
ENSG00000115977	AAK1	1003.98	0.43753	0.137379	3.18485	0.0014483	0.0470753
ENSG00000255302	EID1	1448.48	0.439795	0.115552	3.80604	0.000141207	0.00767376
ENSG00000067082	KLF6	2475.38	0.442493	0.12132	3.64732	0.000264994	0.0125759
ENSG00000156587	UBE2L6	1082.43	0.443368	0.125203	3.5412	0.000398306	0.0172403
ENSG00000175573	C11orf68	1564.28	0.450553	0.114251	3.94352	8.03e-05	0.00485351
ENSG00000185650	ZFP36L1	7636.44	0.452022	0.109683	4.12118	3.77e-05	0.00267827
ENSG00000082805	ERC1	743.383	0.460921	0.136603	3.37415	0.000740434	0.0282201
ENSG00000140941	MAP1LC3B	952.98	0.465503	0.116215	4.00553	6.19e-05	0.00389037
ENSG00000087074	PPP1R15A	2949.17	0.466937	0.140686	3.31901	0.000903373	0.0328321
ENSG00000058335	RASGRF1	418.856	0.467081	0.139665	3.34428	0.00082496	0.0304969
ENSG00000049089	COL9A2	419.14	0.467263	0.139479	3.35005	0.000807958	0.0301271
ENSG00000140853	NLRC5	820.657	0.467616	0.127916	3.65565	0.00025653	0.0122757
ENSG00000104856	RELB	809.66	0.474455	0.120046	3.95228	7.74e-05	0.00472168
ENSG00000134107	BHLHE40	718.623	0.479414	0.149499	3.2068	0.00134221	0.0446376
ENSG00000166025	AMOTL1	1894.9	0.483908	0.117996	4.10104	4.11e-05	0.00282285
ENSG00000150593	PDCD4	451.888	0.497907	0.143401	3.47214	0.000516334	0.0212796
ENSG00000135862	LAMC1	4706.84	0.513458	0.151794	3.38259	0.000718054	0.0276732
ENSG00000204592	HLA-E	4220.34	0.514647	0.141466	3.63796	0.00027481	0.0128996
ENSG00000075426	FOSL2	3878.32	0.51993	0.113835	4.56738	4.94e-06	0.00047795
ENSG00000085063	CD59	3446.9	0.521294	0.140046	3.72231	0.000197405	0.00995215
ENSG00000204525	HLA-C	14082.4	0.532174	0.150002	3.54778	0.00038849	0.0169003
ENSG00000030582	GRN	4675.45	0.536979	0.159961	3.35694	0.000788094	0.0296039
ENSG00000108828	VAT1	851.177	0.538468	0.147411	3.65284	0.000259357	0.0123766
ENSG00000121578	B4GALT4	794.549	0.540641	0.16446	3.28738	0.00101126	0.0359938
ENSG00000157827	FMNL2	766.239	0.542493	0.121675	4.45854	8.25e-06	0.000746407
ENSG00000141448	GATA6	271.896	0.544523	0.169176	3.21868	0.00128783	0.0435865
ENSG00000140332	TLE3	657.124	0.549874	0.142217	3.86644	0.000110438	0.00626004
ENSG00000151914	DST	3300.89	0.551156	0.12245	4.50106	6.76e-06	0.00062289
ENSG00000117305	HMGCL	218.256	0.551233	0.168446	3.27247	0.00106614	0.0374825
ENSG00000245532	NEAT1	6337.48	0.551635	0.117253	4.70465	2.54e-06	0.00028263
ENSG00000123384	LRP1	708.66	0.556881	0.167657	3.32155	0.000895179	0.0326031
ENSG00000166886	NAB2	337.305	0.559084	0.160546	3.48239	0.000496962	0.0207292
ENSG00000118503	TNFAIP3	1145.73	0.560046	0.166728	3.35903	0.000782165	0.0294844
ENSG00000011638	TMEM159	387.982	0.560295	0.166118	3.37288	0.000743868	0.028226
ENSG00000107984	DKK1	5359.91	0.571327	0.13849	4.1254	3.7e-05	0.00266758
ENSG00000013588	GPRC5A	19865.5	0.58081	0.168467	3.44761	0.000565572	0.022925
ENSG00000100600	LGMN	877.091	0.581571	0.147902	3.93214	8.42e-05	0.00503609
ENSG00000163435	ELF3	920.753	0.596601	0.166413	3.58505	0.000337013	0.0152381
ENSG00000164236	ANKRD33B	340.06	0.599225	0.172447	3.47484	0.000511158	0.0212186
ENSG00000111961	SASH1	210.797	0.607802	0.191603	3.17219	0.00151297	0.0486266
ENSG00000149218	ENDOD1	445.467	0.60879	0.169946	3.58225	0.000340642	0.0153356
ENSG00000188493	C19orf54	441.285	0.609178	0.150175	4.05646	4.98e-05	0.00322661
ENSG00000172818	OVOL1	300.849	0.613822	0.189471	3.23966	0.00119674	0.0413151
ENSG00000161011	SQSTM1	7012.16	0.614514	0.106425	5.77414	7.73e-09	1.55e-06
ENSG00000065534	MYLK	1782.4	0.615111	0.12343	4.98349	6.24e-07	7.85e-05
ENSG00000110330	BIRC2	1232.78	0.620604	0.152107	4.08006	4.5e-05	0.00299469
ENSG00000171236	LRG1	591.642	0.650696	0.187561	3.46924	0.000521926	0.0214588
ENSG00000219891	ZSCAN12P1	197.45	0.652696	0.179693	3.63228	0.000280926	0.0131509
ENSG00000171223	JUNB	990.68	0.653173	0.115855	5.63783	1.72e-08	3.3e-06
ENSG00000133424	LARGE1	365.783	0.655499	0.205493	3.18989	0.00142327	0.0464369
ENSG00000143862	ARL8A	379.264	0.660122	0.139133	4.74453	2.09e-06	0.000238425
ENSG00000167549	CORO6	449.722	0.660392	0.157219	4.20045	2.66e-05	0.00203952
ENSG00000168765	GSTM4	180.907	0.66121	0.19425	3.40392	0.00066427	0.0261862
ENSG00000140836	ZFHX3	261.333	0.661898	0.158552	4.17466	2.98e-05	0.00224328
ENSG00000136052	SLC41A2	408.743	0.662627	0.209368	3.1649	0.00155138	0.0494005
ENSG00000167306	MYO5B	620.302	0.667852	0.175547	3.8044	0.000142146	0.00767635
ENSG00000173559	NABP1	1043.29	0.668873	0.179857	3.71892	0.000200079	0.0100196
ENSG00000167723	TRPV3	425.571	0.671129	0.205898	3.25951	0.00111603	0.0389189
ENSG00000139112	GABARAPL1	373.525	0.671694	0.156503	4.29188	1.77e-05	0.00145219
ENSG00000152223	EPG5	388.255	0.678771	0.161468	4.20376	2.63e-05	0.00201895
ENSG00000283178	BX119927.1	247.08	0.681444	0.186928	3.64548	0.000266889	0.0125964
ENSG00000167779	IGFBP6	2081.76	0.684877	0.17601	3.89112	9.98e-05	0.00578771
ENSG00000124201	ZNFX1	1737.23	0.690266	0.167653	4.11723	3.83e-05	0.00268531
ENSG00000178038	ALS2CL	997.368	0.69349	0.149305	4.64479	3.4e-06	0.000357575
ENSG00000135842	FAM129A	1653.94	0.696119	0.147363	4.72385	2.31e-06	0.00026057
ENSG00000127399	LRRC61	600.638	0.700152	0.147873	4.73483	2.19e-06	0.000248476
ENSG00000173821	RNF213	2737.99	0.700657	0.138299	5.06624	4.06e-07	5.46e-05
ENSG00000135916	ITM2C	1091.88	0.705378	0.135078	5.22201	1.77e-07	2.65e-05
ENSG00000161921	CXCL16	2242.75	0.71121	0.147548	4.8202	1.43e-06	0.000169221
ENSG00000124508	BTN2A2	270.419	0.711435	0.200796	3.54308	0.000395481	0.0171611
ENSG00000100342	APOL1	909.791	0.715398	0.216598	3.30288	0.000956969	0.0342738
ENSG00000064270	ATP2C2	258.436	0.718149	0.196339	3.65769	0.000254496	0.0122123
ENSG00000186470	BTN3A2	363.346	0.718969	0.224041	3.20909	0.00133154	0.0443685
ENSG00000133639	BTG1	441.21	0.720398	0.156451	4.60462	4.13e-06	0.000416281
ENSG00000188994	ZNF292	553.17	0.721167	0.197785	3.64621	0.000266135	0.0125954
ENSG00000166710	B2M	21862	0.724428	0.201241	3.59981	0.000318455	0.0145518
ENSG00000173890	GPR160	433.717	0.727754	0.192532	3.77991	0.000156886	0.00829043
ENSG00000168010	ATG16L2	188.208	0.731918	0.22357	3.27378	0.0010612	0.0373852
ENSG00000163659	TIPARP	1090.52	0.732285	0.161326	4.53916	5.65e-06	0.000531679
ENSG00000240065	PSMB9	385.845	0.737053	0.20088	3.66912	0.000243382	0.0117774
ENSG00000067066	SP100	935.842	0.743531	0.158629	4.68723	2.77e-06	0.000300739
ENSG00000101298	SNPH	202.307	0.747285	0.192544	3.88112	0.000103978	0.00597079
ENSG00000145349	CAMK2D	236.28	0.750463	0.176482	4.25234	2.12e-05	0.00168719
ENSG00000154146	NRGN	180.969	0.752957	0.208891	3.60454	0.000312709	0.0144425
ENSG00000138646	HERC5	288.165	0.753622	0.228077	3.30424	0.000952334	0.0342502
ENSG00000113742	CPEB4	211.564	0.756848	0.211339	3.5812	0.000342017	0.0153435
ENSG00000196352	CD55	586.711	0.757298	0.2034	3.72319	0.000196721	0.00995215
ENSG00000100292	HMOX1	274.894	0.757902	0.202447	3.74371	0.000181321	0.00935215
ENSG00000107798	LIPA	10303.9	0.762179	0.145265	5.24683	1.55e-07	2.4e-05
ENSG00000115415	STAT1	1727.01	0.764097	0.230777	3.31098	0.000929712	0.0336474
ENSG00000148180	GSN	788.414	0.764299	0.191956	3.98164	6.84e-05	0.00427181
ENSG00000163121	NEURL3	206	0.766474	0.22994	3.33337	0.00085802	0.0314378
ENSG00000141012	GALNS	283.077	0.770785	0.170673	4.51616	6.3e-06	0.000589563
ENSG00000196878	LAMB3	10725.1	0.775196	0.208269	3.7221	0.000197576	0.00995215
ENSG00000167996	FTH1	14608	0.775467	0.153824	5.04127	4.62e-07	6.13e-05
ENSG00000166833	NAV2	1165.94	0.795625	0.174647	4.55563	5.22e-06	0.000497095
ENSG00000136848	DAB2IP	807.8	0.799706	0.137581	5.81263	6.15e-09	1.26e-06
ENSG00000197279	ZNF165	396.39	0.800142	0.171006	4.67903	2.88e-06	0.000308198
ENSG00000112299	VNN1	365.639	0.802674	0.2326	3.45088	0.000558754	0.022702
ENSG00000162636	FAM102B	216.855	0.81247	0.216429	3.75399	0.000174045	0.00904439
ENSG00000182704	TSKU	261.999	0.813122	0.228893	3.55241	0.000381713	0.0166898
ENSG00000154319	FAM167A	231.516	0.818404	0.223003	3.66992	0.000242629	0.011774
ENSG00000164292	RHOBTB3	3653.64	0.81921	0.100027	8.18988	2.61e-16	2.37e-13
ENSG00000130589	HELZ2	1289.57	0.819803	0.192423	4.26043	2.04e-05	0.00164251
ENSG00000188554	NBR1	1006.47	0.82145	0.125369	6.55227	5.67e-11	2.08e-08
ENSG00000251562	MALAT1	1455.3	0.829489	0.191149	4.33949	1.43e-05	0.00121796
ENSG00000179833	SERTAD2	1272.07	0.833515	0.13264	6.28404	3.3e-10	1.01e-07
ENSG00000165757	JCAD	3642.56	0.835996	0.140999	5.92907	3.05e-09	6.91e-07
ENSG00000138166	DUSP5	611.841	0.837841	0.251301	3.33402	0.000856018	0.0314378
ENSG00000019582	CD74	4021.84	0.85216	0.218887	3.89314	9.9e-05	0.00575905
ENSG00000196739	COL27A1	688.164	0.852161	0.186395	4.57181	4.84e-06	0.000475984
ENSG00000179674	ARL14	381.774	0.853503	0.197507	4.32138	1.55e-05	0.001303
ENSG00000101276	SLC52A3	292.659	0.853638	0.169034	5.0501	4.42e-07	5.9e-05
ENSG00000185201	IFITM2	474.767	0.855542	0.229841	3.72232	0.000197402	0.00995215
ENSG00000105559	PLEKHA4	303.073	0.855644	0.161179	5.30867	1.1e-07	1.79e-05
ENSG00000265972	TXNIP	484.17	0.857411	0.249874	3.43137	0.000600542	0.0241718
ENSG00000033170	FUT8	3908.44	0.861917	0.124937	6.89883	5.24e-12	2.66e-09
ENSG00000116717	GADD45A	1837.7	0.865259	0.162305	5.33106	9.76e-08	1.6e-05
ENSG00000069424	KCNAB2	594.648	0.873358	0.222272	3.92922	8.52e-05	0.00507995
ENSG00000148677	ANKRD1	2004.31	0.882552	0.214177	4.12066	3.78e-05	0.00267827
ENSG00000064309	CDON	168.496	0.887958	0.221194	4.01438	5.96e-05	0.00376109
ENSG00000119801	YPEL5	311.553	0.88898	0.201573	4.41022	1.03e-05	0.000916974
ENSG00000135253	KCP	135.042	0.894235	0.240798	3.71363	0.000204308	0.0102018
ENSG00000067141	NEO1	1456.81	0.897208	0.132311	6.78104	1.19e-11	5.51e-09
ENSG00000181191	PJA1	444.137	0.904768	0.155758	5.8088	6.29e-09	1.28e-06
ENSG00000163701	IL17RE	108.005	0.905045	0.255986	3.53553	0.000406962	0.0174831
ENSG00000113916	BCL6	142.216	0.905046	0.208268	4.34557	1.39e-05	0.00119652
ENSG00000120129	DUSP1	145.131	0.905768	0.208572	4.34272	1.41e-05	0.00120615
ENSG00000012822	CALCOCO1	322.015	0.908182	0.178848	5.07795	3.82e-07	5.18e-05
ENSG00000117318	ID3	451.061	0.914952	0.139157	6.57496	4.87e-11	1.84e-08
ENSG00000165507	DEPP1	114.792	0.919313	0.267407	3.43788	0.000586288	0.0236534
ENSG00000144893	MED12L	94.2708	0.91945	0.273168	3.36588	0.000763	0.028825
ENSG00000135074	ADAM19	3540.77	0.927285	0.2367	3.91755	8.95e-05	0.00529553
ENSG00000185652	NTF3	85.5397	0.928375	0.273191	3.39826	0.000678149	0.0265511
ENSG00000122547	EEPD1	149.146	0.933568	0.224269	4.16271	3.14e-05	0.00230541
ENSG00000198624	CCDC69	778.943	0.936289	0.20315	4.60885	4.05e-06	0.000410314
ENSG00000013364	MVP	1213.02	0.940403	0.173096	5.43286	5.55e-08	9.75e-06
ENSG00000117226	GBP3	747.061	0.945723	0.261213	3.62051	0.000294023	0.0137266
ENSG00000107738	VSIR	614.793	0.951802	0.162701	5.85	4.92e-09	1.05e-06
ENSG00000157873	TNFRSF14	168.501	0.954884	0.209355	4.56107	5.09e-06	0.000489801
ENSG00000196743	GM2A	863.058	0.961335	0.209299	4.59311	4.37e-06	0.000437364
ENSG00000135899	SP110	158.745	0.965331	0.267991	3.60211	0.000315649	0.0145005
ENSG00000021826	CPS1	199.369	0.96902	0.274154	3.53459	0.000408412	0.0175018
ENSG00000127528	KLF2	274.021	0.969569	0.180342	5.37627	7.6e-08	1.28e-05
ENSG00000143067	ZNF697	193.789	0.969766	0.235176	4.12357	3.73e-05	0.00267767
ENSG00000090238	YPEL3	151.593	0.971224	0.244908	3.96566	7.32e-05	0.00450316
ENSG00000169926	KLF13	220.375	0.973185	0.237531	4.09709	4.18e-05	0.00286012
ENSG00000148344	PTGES	186.729	0.973413	0.27734	3.50982	0.000448408	0.0190264
ENSG00000165685	TMEM52B	626.037	0.973576	0.177663	5.47992	4.26e-08	7.8e-06
ENSG00000182568	SATB1	83.005	0.979233	0.298043	3.28554	0.00101787	0.0361543
ENSG00000140323	DISP2	577.059	0.993585	0.153443	6.47529	9.46e-11	3.26e-08
ENSG00000078081	LAMP3	1044.36	0.999825	0.190418	5.25069	1.52e-07	2.37e-05
ENSG00000068079	IFI35	226.768	1.00369	0.239341	4.19354	2.75e-05	0.00208422
ENSG00000126561	STAT5A	141.448	1.01667	0.212112	4.79307	1.64e-06	0.000192479
ENSG00000153162	BMP6	59.2271	1.01718	0.289603	3.51234	0.000444176	0.0188934
ENSG00000095203	EPB41L4B	214.029	1.01785	0.172139	5.91294	3.36e-09	7.42e-07
ENSG00000105426	PTPRS	973.309	1.02868	0.168317	6.11153	9.87e-10	2.62e-07
ENSG00000178919	FOXE1	574.09	1.0311	0.1769	5.82872	5.59e-09	1.16e-06
ENSG00000111801	BTN3A3	100.411	1.03764	0.321112	3.23139	0.00123191	0.0421075
ENSG00000198794	SCAMP5	84.0594	1.0385	0.27833	3.73118	0.000190589	0.00974264
ENSG00000171956	FOXB1	88.9377	1.0385	0.271018	3.83186	0.000127179	0.00699972
ENSG00000135049	AGTPBP1	82.5275	1.04104	0.297557	3.49861	0.000467695	0.0196512
ENSG00000090776	EFNB1	299.652	1.04424	0.185206	5.63824	1.72e-08	3.3e-06
ENSG00000257702	LBX2-AS1	125.101	1.0461	0.257398	4.06415	4.82e-05	0.00315359
ENSG00000185507	IRF7	76.1738	1.04665	0.327866	3.19231	0.00141139	0.0461367
ENSG00000277363	SRCIN1	64.9332	1.04809	0.277784	3.77304	0.000161269	0.00849595
ENSG00000011347	SYT7	483.801	1.05139	0.193215	5.44156	5.28e-08	9.44e-06
ENSG00000185567	AHNAK2	244.03	1.05815	0.193341	5.47294	4.43e-08	8.03e-06
ENSG00000116729	WLS	630.165	1.06392	0.258363	4.11791	3.82e-05	0.00268531
ENSG00000125968	ID1	987.048	1.06537	0.193327	5.51074	3.57e-08	6.76e-06
ENSG00000115267	IFIH1	281.65	1.07114	0.269307	3.97738	6.97e-05	0.00431782
ENSG00000143507	DUSP10	339.328	1.07266	0.148818	7.2079	5.68e-13	3.5e-10
ENSG00000155269	GPR78	133.613	1.07466	0.339126	3.16892	0.00153006	0.0489933
ENSG00000145113	MUC4	594.171	1.0789	0.20578	5.24296	1.58e-07	2.42e-05
ENSG00000158457	TSPAN33	113.029	1.09371	0.262039	4.17384	3e-05	0.00224328
ENSG00000198246	SLC29A3	236.489	1.09458	0.24271	4.50983	6.49e-06	0.000604138
ENSG00000169252	ADRB2	1356.9	1.10787	0.160827	6.88861	5.63e-12	2.77e-09
ENSG00000031081	ARHGAP31	189.981	1.10894	0.193019	5.74526	9.18e-09	1.82e-06
ENSG00000112773	TENT5A	81.7483	1.111	0.297368	3.73611	0.000186893	0.00961074
ENSG00000153814	JAZF1	51.8105	1.11469	0.337959	3.29829	0.000972744	0.0347665
ENSG00000163565	IFI16	1151.26	1.11513	0.186638	5.9748	2.3e-09	5.56e-07
ENSG00000181143	MUC16	234.481	1.11981	0.322422	3.47311	0.000514465	0.0212796
ENSG00000162896	PIGR	164.75	1.13504	0.290204	3.91118	9.18e-05	0.00540011
ENSG00000166750	SLFN5	393.244	1.13941	0.31222	3.64938	0.000262875	0.0125098
ENSG00000168062	BATF2	44.1919	1.14432	0.355364	3.22013	0.00128133	0.0435374
ENSG00000240891	PLCXD2	233.052	1.14642	0.176391	6.49932	8.07e-11	2.9e-08
ENSG00000162711	NLRP3	95.067	1.14891	0.324838	3.53688	0.000404888	0.0174375
ENSG00000149260	CAPN5	137.994	1.15248	0.211834	5.44047	5.31e-08	9.44e-06
ENSG00000095637	SORBS1	131.52	1.15272	0.221724	5.1989	2e-07	2.98e-05
ENSG00000164463	CREBRF	47.0301	1.17714	0.344269	3.41925	0.000627929	0.0248674
ENSG00000033327	GAB2	203.025	1.17874	0.226863	5.19582	2.04e-07	3e-05
ENSG00000234745	HLA-B	7610.27	1.18254	0.195392	6.05213	1.43e-09	3.62e-07
ENSG00000173193	PARP14	1164.05	1.18344	0.265215	4.46218	8.11e-06	0.000739469
ENSG00000150907	FOXO1	155.547	1.18763	0.198824	5.97326	2.33e-09	5.56e-07
ENSG00000163131	CTSS	333.483	1.18823	0.293219	4.05235	5.07e-05	0.00324719
ENSG00000149564	ESAM	75.8221	1.19553	0.356161	3.3567	0.000788773	0.0296039
ENSG00000145103	ILDR1	89.9031	1.22076	0.292995	4.16651	3.09e-05	0.00228684
ENSG00000138496	PARP9	594.282	1.22943	0.268404	4.58052	4.64e-06	0.000461867
ENSG00000183044	ABAT	79.5147	1.23465	0.328923	3.75361	0.000174304	0.00904439
ENSG00000135127	BICDL1	257.845	1.2377	0.282461	4.38182	1.18e-05	0.00103973
ENSG00000137449	CPEB2	100.135	1.24707	0.39015	3.19638	0.00139163	0.0456641
ENSG00000175984	DENND2C	86.8907	1.2503	0.253009	4.94172	7.74e-07	9.67e-05
ENSG00000102554	KLF5	316.359	1.25211	0.249867	5.01111	5.41e-07	7.01e-05
ENSG00000163207	IVL	75.7677	1.25244	0.354612	3.53186	0.000412643	0.0176392
ENSG00000187800	PEAR1	227.926	1.257	0.34356	3.65876	0.000253443	0.0121957
ENSG00000006459	KDM7A	71.2563	1.25789	0.380836	3.30296	0.000956704	0.0342738
ENSG00000108771	DHX58	127.151	1.25923	0.296114	4.25252	2.11e-05	0.00168719
ENSG00000109472	CPE	125.261	1.27948	0.304139	4.20689	2.59e-05	0.00200914
ENSG00000172183	ISG20	57.1309	1.28243	0.361429	3.54822	0.000387846	0.0169003
ENSG00000116117	PARD3B	107.459	1.29052	0.327812	3.93677	8.26e-05	0.00495717
ENSG00000184371	CSF1	4046.06	1.29175	0.194055	6.65663	2.8e-11	1.18e-08
ENSG00000135439	AGAP2	193.235	1.3165	0.263987	4.987	6.13e-07	7.77e-05
ENSG00000079337	RAPGEF3	87.4461	1.3185	0.285444	4.61914	3.85e-06	0.000395121
ENSG00000023445	BIRC3	2013.72	1.33702	0.224299	5.96091	2.51e-09	5.86e-07
ENSG00000226125	LINC01907	38.4901	1.35059	0.397096	3.40116	0.000671011	0.0263916
ENSG00000141497	ZMYND15	62.2087	1.35932	0.34344	3.95796	7.56e-05	0.00463432
ENSG00000123342	MMP19	183.087	1.36276	0.271667	5.01628	5.27e-07	6.93e-05
ENSG00000204257	HLA-DMA	54.5126	1.36725	0.409075	3.34229	0.000830912	0.0306512
ENSG00000188613	NANOS1	145.058	1.37924	0.31178	4.42375	9.7e-06	0.000865844
ENSG00000153291	SLC25A27	47.4418	1.44335	0.352731	4.09193	4.28e-05	0.00288498
ENSG00000187554	TLR5	35.7401	1.4489	0.446643	3.24399	0.0011787	0.040774
ENSG00000105357	MYH14	1439.67	1.46039	0.196238	7.44191	9.92e-14	6.84e-11
ENSG00000184584	TMEM173	279.07	1.4635	0.315219	4.64281	3.44e-06	0.000357575
ENSG00000153234	NR4A2	33.1447	1.4827	0.390204	3.7998	0.000144813	0.0077959
ENSG00000140835	CHST4	57.9393	1.5063	0.36007	4.18336	2.87e-05	0.00217025
ENSG00000128298	BAIAP2L2	119.173	1.53361	0.411894	3.7233	0.000196634	0.00995215
ENSG00000154153	RETREG1	48.4316	1.55413	0.381696	4.07164	4.67e-05	0.00308121
ENSG00000058085	LAMC2	51655.7	1.55762	0.382145	4.076	4.58e-05	0.00303567
ENSG00000214049	UCA1	3789.53	1.55795	0.159853	9.74615	1.92e-22	3.67e-19
ENSG00000121797	CCRL2	46.6217	1.56198	0.331094	4.71764	2.39e-06	0.000266905
ENSG00000104419	NDRG1	504.198	1.57073	0.221228	7.10003	1.25e-12	7.16e-10
ENSG00000206337	HCP5	236.773	1.57352	0.203707	7.72441	1.12e-14	9.22e-12
ENSG00000204642	HLA-F	216.188	1.58625	0.220349	7.19879	6.07e-13	3.61e-10
ENSG00000176678	FOXL1	61.3694	1.59933	0.416692	3.83815	0.000123965	0.00686672
ENSG00000187608	ISG15	414.449	1.61147	0.305137	5.28113	1.28e-07	2.05e-05
ENSG00000152784	PRDM8	43.8745	1.63908	0.400703	4.0905	4.3e-05	0.0028853
ENSG00000183762	KREMEN1	189.123	1.66801	0.222148	7.50856	5.98e-14	4.48e-11
ENSG00000111962	UST	124.567	1.68294	0.311446	5.40365	6.53e-08	1.12e-05
ENSG00000154175	ABI3BP	75.4714	1.69911	0.478286	3.5525	0.000381584	0.0166898
ENSG00000176945	MUC20	149.673	1.70743	0.310933	5.49131	3.99e-08	7.47e-06
ENSG00000182795	C1orf116	772.949	1.72438	0.50753	3.3976	0.000679807	0.0265557
ENSG00000102962	CCL22	25.8884	1.7281	0.449497	3.84452	0.000120791	0.00671246
ENSG00000079819	EPB41L2	728.456	1.73077	0.195674	8.84516	9.14e-19	1.21e-15
ENSG00000008517	IL32	837.327	1.73177	0.14806	11.6964	1.33e-31	4.58e-28
ENSG00000168961	LGALS9	30.22	1.73916	0.546018	3.18517	0.00144671	0.0470753
ENSG00000175294	CATSPER1	596.551	1.76181	0.210774	8.35879	6.34e-17	6.06e-14
ENSG00000168016	TRANK1	69.6879	1.7691	0.387259	4.56826	4.92e-06	0.00047795
ENSG00000123612	ACVR1C	70.9543	1.7768	0.292977	6.06465	1.32e-09	3.4e-07
ENSG00000005102	MEOX1	108.287	1.79468	0.276734	6.4852	8.86e-11	3.12e-08
ENSG00000133488	SEC14L4	39.0347	1.79967	0.387668	4.64229	3.45e-06	0.000357575
ENSG00000110375	UPK2	63.7963	1.82184	0.417869	4.35985	1.3e-05	0.0011267
ENSG00000103647	CORO2B	21.3078	1.82192	0.489753	3.72007	0.000199166	0.010003
ENSG00000115590	IL1R2	45.1685	1.83717	0.57225	3.21044	0.00132532	0.0443685
ENSG00000136689	IL1RN	353.352	1.88324	0.528814	3.56126	0.000369082	0.0163294
ENSG00000178150	ZNF114	246.715	1.89069	0.22438	8.42629	3.57e-17	3.62e-14
ENSG00000204618	RNF39	37.5056	1.90261	0.389617	4.88327	1.04e-06	0.000126584
ENSG00000170345	FOS	24.7075	1.91192	0.530023	3.60723	0.000309478	0.0143317
ENSG00000276116	FUT8-AS1	55.0607	1.92322	0.335186	5.73779	9.59e-09	1.88e-06
ENSG00000152377	SPOCK1	530.716	1.93119	0.475549	4.06096	4.89e-05	0.00317698
ENSG00000142173	COL6A2	1646.05	1.97713	0.228469	8.65381	4.98e-18	5.72e-15
ENSG00000049249	TNFRSF9	130.326	1.98755	0.311052	6.38976	1.66e-10	5.4e-08
ENSG00000228437	LINC02474	296.857	2.03456	0.300639	6.76745	1.31e-11	5.79e-09
ENSG00000143502	SUSD4	87.6115	2.03716	0.43674	4.66446	3.09e-06	0.000327025
ENSG00000224769	MUC20P1	92.8898	2.06308	0.341046	6.04927	1.46e-09	3.63e-07
ENSG00000169071	ROR2	26.8806	2.06547	0.56271	3.67057	0.000242007	0.011774
ENSG00000145362	ANK2	32.7577	2.07042	0.645964	3.20517	0.00134984	0.0448047
ENSG00000152689	RASGRP3	23.4469	2.14185	0.662083	3.23502	0.00121635	0.0417413
ENSG00000065618	COL17A1	107.147	2.14634	0.418448	5.12928	2.91e-07	4.07e-05
ENSG00000204287	HLA-DRA	28.5081	2.16379	0.683345	3.16647	0.00154301	0.0492248
ENSG00000163995	ABLIM2	19.8207	2.19541	0.5801	3.78453	0.000153997	0.008188
ENSG00000260231	KDM7A-DT	18.8419	2.25545	0.668654	3.37311	0.000743232	0.028226
ENSG00000119922	IFIT2	719.901	2.25705	0.57285	3.94004	8.15e-05	0.00490726
ENSG00000197943	PLCG2	86.6848	2.25907	0.361104	6.25601	3.95e-10	1.19e-07
ENSG00000196782	MAML3	51.4079	2.29015	0.604653	3.78755	0.000152143	0.00813962
ENSG00000142156	COL6A1	441.254	2.34358	0.514091	4.55869	5.15e-06	0.000492639
ENSG00000131018	SYNE1	22.7206	2.35619	0.539703	4.36571	1.27e-05	0.00110243
ENSG00000223573	TINCR	43.8785	2.44684	0.663351	3.68861	0.000225485	0.0111943
ENSG00000136999	NOV	83.2474	2.53013	0.290822	8.69992	3.32e-18	4.09e-15
ENSG00000175471	MCTP1	37.4032	2.534	0.703366	3.60267	0.00031496	0.0145005
ENSG00000168077	SCARA3	188.266	2.56488	0.348657	7.35647	1.89e-13	1.25e-10
ENSG00000204767	FAM196B	46.6064	2.67511	0.396591	6.74525	1.53e-11	6.58e-09
ENSG00000104951	IL4I1	72.0197	2.68468	0.299274	8.97064	2.95e-19	4.23e-16
ENSG00000079385	CEACAM1	81.6984	2.76013	0.418034	6.60265	4.04e-11	1.62e-08
ENSG00000079308	TNS1	19.0437	2.78054	0.675162	4.11833	3.82e-05	0.00268531
ENSG00000120738	EGR1	1581.72	2.78954	0.238245	11.7087	1.15e-31	4.58e-28
ENSG00000105499	PLA2G4C	9.22958	2.82955	0.858224	3.29698	0.000977301	0.0348571
ENSG00000185745	IFIT1	426.806	2.84851	0.683311	4.16868	3.06e-05	0.00228436
ENSG00000180861	LINC01559	20.635	2.89966	0.74997	3.86637	0.000110469	0.00626004
ENSG00000105246	EBI3	12.4533	2.91879	0.770158	3.78986	0.000150733	0.00808934
ENSG00000116701	NCF2	81.3147	2.94247	0.928141	3.17029	0.0015229	0.0488546
ENSG00000076258	FMO4	8.74247	2.99505	0.882033	3.39563	0.00068472	0.026687
ENSG00000177409	SAMD9L	226.359	3.00212	0.831111	3.61218	0.00030363	0.0140987
ENSG00000105383	CD33	31.6887	3.1393	0.531871	5.90237	3.58e-09	7.81e-07
ENSG00000116667	C1orf21	20.7069	3.14137	0.608674	5.16101	2.46e-07	3.53e-05
ENSG00000204616	TRIM31	51.0259	3.14493	0.58399	5.38525	7.23e-08	1.23e-05
ENSG00000141540	TTYH2	21.1595	3.17563	0.605756	5.24242	1.58e-07	2.42e-05
ENSG00000089127	OAS1	222.446	3.26287	0.822402	3.96749	7.26e-05	0.00448479
ENSG00000136167	LCP1	534.616	3.26392	0.717448	4.54934	5.38e-06	0.000509376
ENSG00000196126	HLA-DRB1	78.1958	3.27205	0.835641	3.91562	9.02e-05	0.0053198
ENSG00000155962	CLIC2	23.3101	3.34705	0.79526	4.20875	2.57e-05	0.0020017
ENSG00000056558	TRAF1	116.671	3.3917	0.364368	9.30845	1.3e-20	2.23e-17
ENSG00000100985	MMP9	36.2121	3.43022	0.674001	5.08934	3.59e-07	4.91e-05
ENSG00000135114	OASL	334.644	3.53006	0.989496	3.56753	0.000360358	0.0160826
ENSG00000126709	IFI6	313.532	3.5398	0.907989	3.8985	9.68e-05	0.00566355
ENSG00000198502	HLA-DRB5	10.7807	3.63027	1.05998	3.42486	0.000615124	0.0244728
ENSG00000249453	AC092834.1	15.6874	3.69251	1.00169	3.68629	0.000227545	0.0112318
ENSG00000110852	CLEC2B	9.18496	3.73739	0.982207	3.80509	0.000141751	0.00767635
ENSG00000231389	HLA-DPA1	87.0237	3.98139	0.470849	8.45576	2.77e-17	2.99e-14
ENSG00000111335	OAS2	337.261	4.07277	1.119	3.63965	0.000273004	0.0128498
ENSG00000162654	GBP4	211.584	4.1264	0.662359	6.22985	4.67e-10	1.36e-07
ENSG00000137965	IFI44	386.65	4.1267	0.880821	4.68506	2.8e-06	0.000301341
ENSG00000116996	ZP4	16.0802	4.57756	1.10807	4.13111	3.61e-05	0.00261453
ENSG00000026751	SLAMF7	8.74269	4.69154	1.47424	3.18235	0.00146084	0.0473934
ENSG00000223552	AC098613.1	5.16081	4.85111	1.51474	3.20261	0.0013619	0.0451183
ENSG00000108691	CCL2	429.853	4.93969	0.98866	4.99635	5.84e-07	7.46e-05
ENSG00000132274	TRIM22	32.0664	4.99658	1.53751	3.2498	0.00115488	0.0401111
ENSG00000139567	ACVRL1	5.83161	5.03372	1.44406	3.48582	0.000490635	0.020515
ENSG00000271503	CCL5	42.6783	5.19073	0.81573	6.3633	1.97e-10	6.19e-08
ENSG00000231226	TRIM31-AS1	3.53062	5.29871	1.64672	3.21773	0.0012921	0.0436451
ENSG00000137959	IFI44L	49.7874	5.42665	1.56041	3.47771	0.000505717	0.0210435
ENSG00000186723	OR10H1	3.92032	5.45687	1.54779	3.52559	0.000422534	0.0180173
ENSG00000164256	PRDM9	22.584	5.50285	1.70742	3.2229	0.00126901	0.043204
ENSG00000123843	C4BPB	4.40039	5.61799	1.62137	3.46496	0.00053032	0.0217003
ENSG00000188293	IGFL1	4.75793	5.72841	1.77542	3.2265	0.00125312	0.0427476
ENSG00000183347	GBP6	10.6456	5.91617	1.51774	3.89802	9.7e-05	0.00566355
ENSG00000223865	HLA-DPB1	5.87407	6.04774	1.56241	3.87077	0.000108493	0.00618876
ENSG00000134321	RSAD2	29.8029	6.50499	1.38503	4.69663	2.64e-06	0.000290215
ENSG00000154451	GBP5	13.0449	7.18739	1.40489	5.11598	3.12e-07	4.34e-05
ENSG00000104327	CALB1	78.5607	7.34227	1.99681	3.677	0.000235994	0.0115825
